# Supplementary material for: In Vitro Assays to Identify Metabolism-Disrupting Chemicals with Diabetogenic Activity in a Human Pancreatic β-Cell Model
Source: Int J Mol Sci. 2022 May 1;23(9):5040. doi: 10.3390/ijms23095040 (PMC9102687; doi:10.3390/ijms23095040)
Supplement: Supplementary file 1 [file ijms-23-05040-s001.zip]

Archive with 1 entries (1 files):
- ijms-1674178-supplementary.pdf
